# Supplementary material for: Does a Species’ Extinction–Proneness Predict Its Contribution to Nestedness? A Test Using a Sunbird-Tree Visitation Network
Source: PLoS One. 2017 Jan 19;12(1):e0170223. doi: 10.1371/journal.pone.0170223 (PMC5245820; doi:10.1371/journal.pone.0170223)
Supplement: S1 Table — (CSV) [file pone.0170223.s001.csv]

	C. bouvieri	C. recheinowi	C. venustrus	C. verticalis	H. collaris	C. coccinigastrus	C. cupreus
A. gummifera	2903	214	505	535	58	0	0
N. congesta	3746	1469	957	74	0	0	0
S. guinense	202	22	114	0	0	0	0
D. ledermannii	10	4	14	0	7	0	0
Canthium sp.	5	25	12	0	4	0	0
P. fulva	8	1	0	0	1	0	0
A. vogelii	1028	406	711	1019	0	0	0
D.latifolia	1597	1465	2547	215	0	0	0
A. noldeae	562	1235	919	235	0	212	60
H. madagascariensis	0	24	113	0	0	0	0
S. globulifera	681	1213	788	182	0	34	0
C. macrostachyus	68	6	0	7	1	0	3
Vitex doniana	0	0	13	0	0	0	0
Sterculia setigera	0	0	10	0	0	0	0
